# Supplementary material for: Supplementation of Probiotics in Pregnant Women Targeting Group B Streptococcus Colonization: A Systematic Review and Meta-Analysis
Source: Nutrients. 2022 Oct 27;14(21):4520. doi: 10.3390/nu14214520 (PMC9657808; doi:10.3390/nu14214520)
Supplement: Supplementary file 1 [file nutrients-14-04520-s001.zip]

Archive with 1 entries (1 files):
- nutrients-1980383-supplementary.pdf
